# Supplementary material for: Ribonucleic Acid Sequencing Reveals the Upregulation and Resolution of Inflammation and Extracellular Matrix Remodeling in Lidocaine-Treated Human Acute Monocytic Leukemia Cell Line THP-1
Source: Biomedicines. 2024 Feb 23;12(3):509. doi: 10.3390/biomedicines12030509 (PMC10967704; doi:10.3390/biomedicines12030509)
Supplement: Supplementary file 1 [file biomedicines-12-00509-s001.zip]

Archive with 1 entries (1 files):
- biomedicines-2886349-supplementary.pdf
